# Supplementary material for: The Complete Mitochondrial Genome and Phylogenetic Analysis of the Freshwater Shellfish Novaculina chinensis (Bivalvia: Pharidae)
Source: Int J Mol Sci. 2023 Dec 20;25(1):67. doi: 10.3390/ijms25010067 (PMC10778892; doi:10.3390/ijms25010067)
Supplement: Supplementary file 1 [file ijms-25-00067-s001.zip]

Archive with 1 entries (1 files):
- ijms-2747339-supplementary.pdf
